# Supplementary material for: Photodynamic Therapy Targeting Macrophages Using IRDye700DX-Liposomes Decreases Experimental Arthritis Development
Source: Pharmaceutics. 2021 Nov 5;13(11):1868. doi: 10.3390/pharmaceutics13111868 (PMC8621465; doi:10.3390/pharmaceutics13111868)
Supplement: Supplementary file 1 [file pharmaceutics-13-01868-s001.zip]

Archive with 1 entries (1 files):
- pharmaceutics-1400881-supplementary.pdf
